# Supplementary material for: Day 100 Recovery of Absolute Number of Inhibitory KIR2DL2 and Activating NKp30 Natural Killer Cells Predicts Survival Post-Autologous Stem Cell Transplantation in Lymphomas
Source: Biomedicines. 2024 Aug 9;12(8):1808. doi: 10.3390/biomedicines12081808 (PMC11351217; doi:10.3390/biomedicines12081808)
Supplement: Supplementary file 1 [file biomedicines-12-01808-s001.zip]

Archive with 1 entries (1 files):
- biomedicines-3124896-supplementary.pdf
